# Supplementary material for: Ginsenosides in the Root Exudates of Ginseng Infected with Rusty Root Rot Improve the Infectivity of Pathogenic Ilyonectria Fungi
Source: Microorganisms. 2026 Jul 7;14(7):1484. doi: 10.3390/microorganisms14071484 (PMC13413680; doi:10.3390/microorganisms14071484)
Supplement: Supplementary file 1 [file microorganisms-14-01484-s001.zip]

Archive with 1 entries (1 files):
- microorganisms-4393890-supplementary.pdf
